# Supplementary material for: Enhanced Resistance of atbzip62 against Pseudomonas syringae pv. tomato Suggests Negative Regulation of Plant Basal Defense and Systemic Acquired Resistance by AtbZIP62 Transcription Factor
Source: Int J Mol Sci. 2021 Oct 26;22(21):11541. doi: 10.3390/ijms222111541 (PMC8584143; doi:10.3390/ijms222111541)
Supplement: Supplementary file 1 [file ijms-22-11541-s001.zip]

Archive with 1 entries (1 files):
- ijms-1387930-supplementary.pdf
